# Supplementary material for: Immune Response of Pigs Vaccinated Against Proliferative Enteropathy and Co-Infected with Lawsonia intracellularis and Brachyspira hyodysenteriae
Source: Animals (Basel). 2025 Dec 31;16(1):114. doi: 10.3390/ani16010114 (PMC12785021; doi:10.3390/ani16010114)
Supplement: Supplementary file 1 [file animals-16-00114-s001.zip]

Archive with 1 entries (1 files):
- animals-4004426-supplementary.pdf
